# Supplementary material for: Arabidopsis Cys2/His2 Zinc Finger Transcription Factor ZAT18 Modulates the Plant Growth-Defense Tradeoff
Source: Int J Mol Sci. 2022 Dec 6;23(23):15436. doi: 10.3390/ijms232315436 (PMC9738932; doi:10.3390/ijms232315436)
Supplement: Supplementary file 1 [file ijms-23-15436-s001.zip]

Archive with 1 entries (1 files):
- ijms-2060935-supplementary.pdf
